# Supplementary material for: Comparative Evaluation of State-of-the-Art Semantic Segmentation Networks for Long-Term Landslide Map Production
Source: Sensors (Basel). 2023 Nov 8;23(22):9041. doi: 10.3390/s23229041 (PMC10674776; doi:10.3390/s23229041)
Supplement: Supplementary file 1 [file sensors-23-09041-s001.zip]

Archive with 1 entries (1 files):
- sensors-2671011-supplementary.pdf
